# Supplementary material for: An Integrated Computational Analysis of High-Risk SNPs in Angiopoietin-like Proteins (ANGPTL3 and ANGPTL8) Reveals Perturbed Protein Dynamics Associated with Cancer
Source: Molecules. 2023 Jun 8;28(12):4648. doi: 10.3390/molecules28124648 (PMC10303706; doi:10.3390/molecules28124648)
Supplement: Supplementary file 1 [file molecules-28-04648-s001.zip]

Archive with 3 entries (3 files):
- Supplementary file S1 SNPs cancer.xlsx
- Supplementary file S2.pdf
- Supplementary file S3.pdf
