# Supplementary material for: An Integrated Computational Analysis of High-Risk SNPs in Angiopoietin-like Proteins (ANGPTL3 and ANGPTL8) Reveals Perturbed Protein Dynamics Associated with Cancer
Source: Molecules. 2023 Jun 8;28(12):4648. doi: 10.3390/molecules28124648 (PMC10303706; doi:10.3390/molecules28124648)
Supplement: Supplementary file 1 [file molecules-28-04648-s001.zip › Supplementary file S1 SNPs cancer.xlsx]

## Sheet: SI Table 3
Table S1. Prediction results for nsSNPs in the ANGPTL3 protein.
nsSNP ID	Mutation	nsSNP Analyzer	PROVEAN	PMUT	SNPs&Go	# Del. Pred.	DDG	Stability	RI
rs772988115	F2I	Neutral	Neutral	Neutral	Neutral	NO
rs760521061	I4V	Disease	Neutral	Neutral	Neutral	NO
rs766251086	L6P	Disease	Neutral	Disease	Disease	YES	-1.48	decrease	6	Buried
rs779312263	L13P	Disease	Neutral	Neutral	Neutral	NO
rs776558413	V14L	Disease	Neutral	Neutral	Neutral	NO
rs758931786	S17F	Disease	Neutral	Neutral	Disease	NO
rs758931786	S17C	Disease	Neutral	Neutral	Disease	NO
rs752195217	Q21H	Disease	Neutral	Neutral	Neutral	NO
rs751955393	S24P	Disease	Neutral	Neutral	Disease	NO
rs746135169	S25P	Disease	Neutral	Neutral	Neutral	NO
rs143189908	F26L	Neutral	Neutral	Neutral	Neutral	NO
	L29I	Neutral	Neutral	Neutral	Neutral	NO
rs746416387	E32Q	Disease	Neutral	Neutral	Neutral	NO
rs199772471	D42N	Disease	Neutral	Neutral	Disease	NO
rs774569842	K44N	Neutral	Neutral	Neutral	Neutral	NO
rs746743905	I45T	Disease	Neutral	Neutral	Disease	NO
rs770747783	N48S	Neutral	Neutral	Neutral	Disease	NO
rs151064896	L50R	Disease	Deleterious	Neutral	Disease	YES	-1.46	Decrease	4	Buried
rs139687521	L51V	Disease	Neutral	Neutral	Disease	NO
rs765123937	L53W	Disease	Deleterious	Neutral	Disease	YES	0	Dercease	3	Buried
	G54R	Neutral	Deleterious	Disease	Disease	YES	-0.81	Decrease	3	Exposed
	L57H	Disease	Deleterious	Disease	Disease	YES	-0.44	Decrease	5	Buried
rs763781510	K58E	Disease	Neutral	Neutral	Disease	NO
rs751260529	K58N	Disease	Neutral	Neutral	Disease	NO
rs768014539	V61D	Disease	Deleterious	Disease	Disease	YES	-1.18	Decrease	6	Buried
	H62I	Neutral	Deleterious	Neutral	Disease	NO
	K63N	Disease	Deleterious	Neutral	Disease	YES	-0.45	Increase	2	Exposed
rs146749211	K63T	Disease	Deleterious	Neutral	Disease	YES	0.07	Increase	3	Exposed
rs756641927	T64K	Neutral	Deleterious	Disease	Disease	YES	-2.41	Decrease	8	Buried
rs756641927	T64R	Neutral	Deleterious	Disease	Disease	YES	-1.33	Decrease	3	Buried
	K65N	Neutral	Deleterious	Neutral	Disease	NO
rs755058329	G66D	Neutral	Neutral	Neutral	Disease	NO
rs772332226	Q67P	Disease	Deleterious	Neutral	Disease	YES	-3.52	Decrease	8	Exposed
rs745714568	D70N	Neutral	Neutral	Neutral	Disease	NO
rs769753498	I71T	Disease	Neutral	Neutral	Disease	NO
rs145578974	Q73K	Neutral	Neutral	Neutral	Disease	NO
rs768313034	L75F	Neutral	Neutral	Disease	Disease	NO
rs149086653	N76K	Neutral	Neutral	Neutral	Neutral	NO
rs767345973	D79Y	Disease	Deleterious	Disease	Disease	YES	-0.37	Decrease	2	Exposed
rs201052110	Q80E	Neutral	Neutral	Neutral	Disease	NO
rs373926508	D84V	Neutral	Deleterious	Neutral	Disease	NO
rs373926508	L85I	Neutral	Neutral	Neutral	Neutral	NO
rs754336412	S86L	Neutral	Deleterious	Neutral	Disease	NO
rs778944989	L87P	Disease	Neutral	Disease	Disease	YES	-0.19	Decrease	5	Exposed
rs139334976	E91G	Neutral	Neutral	Neutral	Disease	NO
rs777910790	K93Q	Neutral	Neutral	Neutral	Neutral	NO
	E94Q	Neutral	Neutral	Neutral	Neutral	NO
rs769479387	E98K	Neutral	Neutral	Neutral	Neutral	NO
rs780001260	R101G	Neutral	Neutral	Neutral	Disease	NO
rs749257607	T103K	Neutral	Neutral	Neutral	Disease	NO
rs768762188	Y104H	Neutral	Neutral	Neutral	Neutral	NO
rs761469232	N110D	Neutral	Neutral	Neutral	Neutral	NO
rs771793802	S117P	Neutral	Neutral	Disease	Disease	NO
rs772744707	L118F	Neutral	Neutral	Neutral	Neutral	NO
rs766681247	N121H	Neutral	Neutral	Neutral	Disease	NO
rs777106117	L124H	Disease	Neutral	Disease	Disease	YES	-0.31	Decraese	5	Buried
	S126G	Neutral	Neutral	Neutral	Neutral	NO
rs72649573	L127F	Neutral	Neutral	Neutral	Neutral	NO
rs200785483	E129K	Neutral	Neutral	Neutral	Neutral	NO
rs751759402	E129G	Neutral	Neutral	Neutral	Neutral	NO
rs375934830	L133I	Neutral	Neutral	Neutral	Neutral	NO
rs754954896	Y140H	Neutral	Neutral	Neutral	Neutral	NO
rs747595139	L145V	Disease	Neutral	Neutral	Neutral	NO
rs771514856	T146I	Neutral	Neutral	Neutral	Disease	NO
rs72649574	N151D	Neutral	Neutral	Neutral	Neutral	NO
rs746623729	P156Q	Neutral	Neutral	Neutral	Neutral	NO
rs746623729	E157V	Neutral	Neutral	Neutral	Disease	NO
rs759948701	V161A	Neutral	Neutral	Neutral	Neutral	NO
rs759948701	L164F	Disease	Neutral	Neutral	Neutral	NO
rs550972659	K165E	Neutral	Neutral	Disease	Neutral	NO
	F167S	Neutral	Neutral	Neutral	Neutral	NO
rs763345888	F167L	Neutral	Neutral	Neutral	Disease	NO
rs374849319	V168A	Disease	Neutral	Neutral	Neutral	NO
rs764502067	E169K	Neutral	Neutral	Neutral	Neutral	NO
rs369750417	D172H	Neutral	Neutral	Neutral	Disease	NO
rs577182439	D172G	Neutral	Neutral	Neutral	Neutral	NO
	N173K	Neutral	Neutral	Neutral	Neutral	NO
	N173H	Neutral	Neutral	Neutral	Disease	NO
rs79797079	N173S	Neutral	Neutral	Neutral	Neutral	NO
rs201752007	I175T	Disease	Deleterious	Disease	Neutral	YES	-2.22	Decrease	7	Buried
rs750706086	I175M	Neutral	Neutral	Neutral	Neutral	NO
rs759356440	K176R	Neutral	Neutral	Neutral	Neutral	NO
rs79797079	K176N	Neutral	Neutral	Disease	Neutral	NO
rs144284900	V182M	Disease	Neutral	Neutral	Neutral	NO
	D184E	Neutral	Neutral	Neutral	Neutral	NO
rs750973811	D184N	Neutral	Neutral	Neutral	Neutral	NO
rs187666522	D184G	Neutral	Neutral	Neutral	Neutral	NO
	H193N	Neutral	Neutral	Neutral	Disease	NO
	I196K	Neutral	Deleterious	Disease	Disease	YES	-1.56	Decrease	8	Buried
rs201826477	I196T	Neutral	Deleterious	Disease	Disease	YES	-1.36	Decrease	7	Buried
	E198Q	Neutral	Neutral	Neutral	Neutral	NO
rs112068132	I199T	Neutral	Neutral	Neutral	Neutral	NO
	R204T	Neutral	Neutral	Neutral	Disease	NO
	R205T	Neutral	Neutral	Neutral	Neutral	NO
rs748668472	P211S	Neutral	Neutral	Neutral	Neutral	NO
	I214N	Neutral	Neutral	Neutral	Neutral	NO
rs773424383	I214F	Neutral	Neutral	Neutral	Neutral	NO
	S217C	Neutral	Neutral	Neutral	Disease	NO
rs771223694	S218P	Neutral	Neutral	Neutral	Disease	NO
rs776912361	S218C	Neutral	Neutral	Neutral	Neutral	NO
	R221S	Neutral	Neutral	Neutral	Neutral	NO
	R224S	Neutral	Neutral	Neutral	Neutral	NO
rs762614201	P227S	Neutral	Neutral	Neutral	Disease	NO
	F228S	Neutral	Neutral	Neutral	Neutral	NO
	L229I	Neutral	Neutral	Neutral	Neutral	NO
	L231F	Neutral	Neutral	Neutral	Neutral	NO
	E233K	Neutral	Neutral	Neutral	Disease	NO
	R235T	Neutral	Neutral	Neutral	Neutral	NO
rs765815654	V237I	Neutral	Neutral	Neutral	Neutral	NO
rs774189215	A244V	Neutral	Neutral	Neutral	Disease	NO
rs774189215	A244D	Neutral	Neutral	Neutral	Disease	NO
rs141266927	C246G	Disease	Deleterious	Disease	Disease	YES	-1.69	Decrease	8	Buried
rs141266927	C246R	Disease	Deleterious	Disease	Disease	YES	-0.52	Decrease	4	Buried
rs773165983	C246Y	Disease	Deleterious	Disease	Disease	YES	0.42	Decrease	2	Buried
rs760130286	T247I	Neutral	Neutral	Disease	Neutral	NO
rs765893431	Y250C	Disease	Deleterious	Disease	Disease	YES	1.21	Decrease	0	Exposed
rs141967457	G253C	Disease	Deleterious	Disease	Disease	YES	-0.29	Decrease	5	Exposed
rs200949988	T256A	Neutral	Neutral	Neutral	Neutral	NO
rs556810307	S257N	Neutral	Neutral	Disease	Disease	NO
rs77871363	M259T	Neutral	Neutral	Neutral	Neutral	NO
rs778380462	Y260H	Disease	Deleterious	Disease	Disease	YES	-0.1	Decrease	7	Exposed
rs757750632	R263K	Neutral	Neutral	Neutral	Neutral	NO
rs568204829	R263S	Neutral	Neutral	Disease	Neutral	NO
rs781299623	P264S	Neutral	Deleterious	Disease	Disease	YES	-2.86	Decrease	9	Exposed
rs746000132	S265R	Neutral	Neutral	Neutral	Neutral	NO
rs759049870	F270L	Disease	Deleterious	Disease	Neutral	YES	-2.37	Decrease	8	Buried
rs747898335	H271R	Neutral	Neutral	Neutral	Neutral	NO
rs746868277	S280R	Disease	Neutral	Neutral	Disease	NO
rs776441268	W282R	Disease	Deleterious	Disease	Disease	YES	-2.04	Decrease	9	Buried
rs759049870	I285T	Disease	Deleterious	Disease	Disease	YES	-2.78	Decrease	9	Buried
rs775184719	Q286H	Disease	Deleterious	Disease	Disease	YES	-0.5	Decrease	6	Buried
rs529100594	H287L	Disease	Deleterious	Disease	Disease	YES	0.2	Increase	1	Buried
rs763904695	R288Q	Disease	Deleterious	Disease	Disease	YES	-1.36	Decrease	8	Buried
rs773045547	D290H	Disease	Deleterious	Disease	Disease	YES	-0.16	Decrease	4	Exposed
rs762097710	D290E	Disease	Deleterious	Disease	Disease	YES	-0.29	Increase	3	Exposed
rs138899888	S292P	Neutral	Deleterious	Disease	Disease	YES	-1.41	Increase	2	Exposed
rs750916252	Q293E	Disease	Neutral	Neutral	Disease	NO
rs398122989	F295L	Disease	Deleterious	Disease	Disease	YES	-2.24	Decrease	6	Buried
rs755182841	N296S	Neutral	Neutral	Disease	Neutral	NO
rs188204596	N296K	Neutral	Deleterious	Disease	Disease	YES	-0.65	Decrease	4	Buried
	T298A	Neutral	Neutral	Disease	Neutral	NO
rs757037911	T298M	Neutral	Neutral	Disease	Disease	NO
rs375754271	F306S	Disease	Deleterious	Disease	Disease	YES	-2.65	Decrease	8	Buried
	L309F	Disease	Deleterious	Neutral	Disease	YES	-0.18	Decrease	6	Exposed
rs748739787	L315S	Disease	Deleterious	Disease	Disease	YES	-2.6	Decrease	8	Buried
	K319M	Disease	Deleterious	Disease	Disease	YES	-0.15	Increase	3	Buried
rs372222044	K319R	Neutral	Neutral	Neutral	Neutral	NO
rs372222044	I320T	Disease	Deleterious	Disease	Disease	YES	-2.8	decrease	8	Buried
rs747725081	Y321D	Neutral	Deleterious	Disease	Disease	YES	-0.32	decrease	4	Buried
rs747725081	Y321H	Neutral	Neutral	Neutral	Neutral	NO
rs766807843	I323V	Neutral	Neutral	Disease	Neutral	NO
rs777157926	V324L	Disease	Neutral	Neutral	Neutral	NO
rs879147342	Y329H	Disease	Deleterious	Disease	Disease	YES	-1.17	decrease	8	Buried
	R332L	Disease	Neutral	Disease	Disease	YES	-1.64	decrease	9	Buried
rs192778191	R332Q	Disease	Neutral	Disease	Disease	YES	-1.59	decrease	9	Buried
rs200065546	I333S	Disease	Deleterious	Disease	Disease	YES	-3.1	decrease	9	Buried
rs200065546	I333T	Disease	Deleterious	Disease	Disease	YES	-2.69	decrease	7	Buried
rs369206545	E336Q	Neutral	Neutral	Neutral	Neutral	NO
rs139472531	D337N	Disease	Deleterious	Disease	Disease	YES	-1.22	decrease	7	Buried
rs139472531	D337Y	Disease	Deleterious	Disease	Disease	YES	-0.09	decrease	1	Buried
rs753849210	W338C	Disease	Deleterious	Disease	Disease	YES	-1.57	decrease	8	Exposed
rs199555921	H343R	Neutral	Neutral	Neutral	Neutral	NO
	S348C	Disease	Deleterious	Disease	Disease	YES	-1.27	Decrease	2	Buried
	H354P	Neutral	Neutral	Neutral	Disease	NO
rs373750583	E355K	Neutral	Neutral	Neutral	Neutral	NO
rs771311900	Y358H	Disease	Deleterious	Disease	Disease	YES	-0.35	Decrease	6	Buried
rs201014770	T359M	Disease	Neutral	Neutral	Disease	NO
rs763104631	L360P	Disease	Deleterious	Disease	Disease	YES	-1.79	Decrease	6	Buried
rs763104631	L360Q	Disease	Deleterious	Disease	Disease	YES	-2.29	Decrease	8	Buried
rs760497310	L362V	Disease	Neutral	Neutral	Neutral	NO
rs760497310	V363I	Neutral	Neutral	Neutral	Neutral	NO
rs753754473	A364V	Neutral	Neutral	Neutral	Neutral	NO
rs752084515	I365F	Neutral	Neutral	Neutral	Disease	NO
rs151187179	N371S	Neutral	Neutral	Neutral	Disease	NO
rs151187179	N371T	Neutral	Neutral	Neutral	Disease	NO
rs377241107	P374L	Neutral	Neutral	Neutral	Disease	NO
rs768802285	E375K	Neutral	Neutral	Neutral	Neutral	NO
rs774622274	V380M	Neutral	Neutral	Neutral	Neutral	NO
rs368728000	T383S	Neutral	Deleterious	Disease	Disease	YES	-0.82	Decrease	6	Buried
rs767910330	T383I	Neutral	Deleterious	Disease	Disease	YES	-1.69	Decrease	3	Buried
rs759149679	W384G	Neutral	Deleterious	Disease	Disease	YES	-3.46	Decrease	9	Buried
rs759149679	W384R	Neutral	Neutral	Neutral	Disease	NO
rs759381464	K387Q	Neutral	Neutral	Neutral	Neutral	NO
rs765048203	N393D	Neutral	Deleterious	Disease	Neutral	NO
rs752706440	C394Y	Disease	Deleterious	Disease	Disease	YES	0.46	Decrease	0	Buried
rs758320855	P395A	Neutral	Neutral	Neutral	Neutral	NO
rs763633329	E396G	Neutral	Deleterious	Disease	Neutral	NO
rs570715138	E396D	Neutral	Neutral	Disease	Neutral	NO
rs751132396	G397S	Neutral	Neutral	Neutral	Neutral	NO
rs147598570	G397D	Neutral	Neutral	Neutral	Neutral	NO
rs779566607	H405R	Disease	Neutral	Neutral	Neutral	NO
rs763799677	D406E	Neutral	Neutral	Neutral	Disease	NO
rs530265297	C408R	Disease	Deleterious	Disease	Disease	YES	0.03	Decrease	2	Buried
rs773471620	C408Y	Disease	Deleterious	Disease	Disease	YES	0.34	Decrease	0	Buried
	G409R	Disease	Deleterious	Disease	Disease	YES	0.14	Decrease	5	Buried
rs747219923	G415R	Disease	Deleterious	Disease	Disease	YES	-0.53	Decrease	7	Buried
rs775345711	K416T	Neutral	Neutral	Disease	Neutral	NO
rs376210525	Y417C	Disease	Deleterious	Disease	Disease	YES	0.56	Decrease	1	Buried
rs4145257	N418Y	Neutral	Neutral	Neutral	Neutral	NO
rs541998335	R421G	Neutral	Neutral	Neutral	Neutral	NO
rs749942909	E427Q	Neutral	Neutral	Neutral	Neutral	NO
rs760361956	R428G	Disease	Deleterious	Disease	Neutral	YES	-1.19	Decrease	7	Exposed
rs765960809	R429G	Neutral	Neutral	Neutral	Neutral	NO
rs754163855	R429K	Neutral	Neutral	Neutral	Neutral	NO
rs755423135	S433Y	Neutral	Neutral	Neutral	Neutral	NO
	S433P	Neutral	Neutral	Neutral	Neutral	NO
rs755423135	S433F	Neutral	Neutral	Neutral	Neutral	NO
	Q437K	Neutral	Neutral	Neutral	Neutral	NO
rs753230849	G439R	Disease	Deleterious	Disease	Disease	YES	-0.87	Decrease	7	Exposed
rs777991106	S443P	Neutral	Neutral	Disease	Disease	NO
rs777991106	S443A	Neutral	Neutral	Disease	Disease	NO
rs771131159	S446P	Disease	Neutral	Disease	Disease	YES	-1.63	Increase	3	Buried
rs781279447	T447I	Disease	Deleterious	Disease	Disease	YES	-1.69	Decrease	6	Buried
rs749073340	P453T	Disease	Deleterious	Disease	Disease	YES	-0.44	Decrease	5	Exposed
rs143404279	D455E	Neutral	Neutral	Neutral	Neutral	NO
rs774181918	S456L	Disease	Neutral	Neutral	Neutral	NO
rs761708356	E460V	Disease	Neutral	Neutral	Neutral	NO
rs761708356	E460A	Disease	Neutral	Neutral	Neutral	NO

## Sheet: SI Table 8
Table S2. Prediction results for nsSNPs in the ANGPTL8 protein.
nsSNP ID	Mutation	SNP analyzer	PROVEAN	PMUT	SNPs&Go	# Del. Pred.	DDG	Stability	RI
rs59168178	A5T	Neutral	Neutral	Neutral	Neutral	NO
	W10C	Demaging	Neutral	Neutral	Neutral	NO
rs200458610	A11D	Neutral	Neutral	Neutral	Disease	NO
rs779796333	L12R	Neutral	Neutral	Pathogenic	Disease	NO
	M14L	Neutral	Neutral	Neutral	Neutral	NO
rs748522487	M14I	Neutral	Neutral	Neutral	Neutral	NO
rs756500046	T16I	Neutral	Neutral	Neutral	Neutral	NO
rs778187151	R17W	Neutral	Deleterious	Neutral	Disease	NO
rs749820131	R17Q	Neutral	Neutral	Neutral	Neutral	NO
rs368909299	A21V	Neutral	Neutral	Neutral	Neutral	NO
	P23L	Demaging	Deleterious	Neutral	Disease	Yes	0.06	Increase	3	Exposed
rs368909299	A21E	Neutral	Neutral	Neutral	Neutral	NO
rs760426491	M24V	Neutral	Neutral	Neutral	Neutral	NO
rs201199003	G26S	Demaging	Neutral	Neutral	Neutral	NO
rs761873450	P27S	Neutral	Neutral	Neutral	Neutral	NO
rs765200793	H32Y	Neutral	Neutral	Neutral	Neutral	NO
rs762507505	N50S	Neutral	Neutral	Neutral	Disease	NO
rs142800818	G51C	Neutral	Deleterious	Neutral	Disease	NO
rs142800818	G51S	Neutral	Neutral	Neutral	Disease	NO
rs779376663	G51D	Neutral	Neutral	Neutral	Disease	NO
rs746013489	V52A	Neutral	Neutral	Neutral	Disease	NO
rs772107121	R54K	Neutral	Neutral	Neutral	Neutral	NO
rs532252931	T56M	Damaging	Deleterious	Neutral	Disease	YES	-0.34	Decrease	7	Buried
rs768721053	G58E	Neutral	Deleterious	Neutral	Disease	NO
rs2278426	R59W	Neutral	Deleterious	Neutral	Disease	NO
rs866315955	S66I	Damaging	Deleterious	Neutral	Disease	YES	0.32	Increase	2	Exposed
	G71D	Neutral	Neutral	Neutral	Neutral	NO
	R72S	Demaging	Deleterious	Neutral	Neutral	NO
rs879209915	R72C	Neutral	Deleterious	Neutral	Disease	NO
rs752084449	R72H	Neutral	Deleterious	Neutral	Disease	NO
rs147405465	I74T	Neutral	Neutral	Neutral	Neutral	NO
rs765895517	L77P	Damaging	Deleterious	Pathogenic	Disease	YES	-0.85	Decrease	3	Buried
rs750989745	G78R	Neutral	Deleterious	Neutral	Disease	NO
	Q79L	Neutral	Neutral	Neutral	Neutral	NO
rs74810158	R83W	Neutral	Deleterious	Neutral	Disease	NO
rs754255586	R83Q	Neutral	Neutral	Neutral	Neutral	NO
rs536232063	R85W	Demaging	Deleterious	Neutral	Disease	Yes	-0.17	decrease	4	Exposed
rs376405688	R85Q	Neutral	Neutral	Neutral	Neutral	NO
	S94R	Demaging	Deleterious	Neutral	Neutral	NO
rs865986153	Q99R	Neutral	Deleterious	Neutral	Neutral	NO
rs577368422	E102K	Neutral	Deleterious	Neutral	Neutral	NO
rs577368422	E110D	Neutral	Neutral	Neutral	Neutral	NO
rs748361618	G117A	Neutral	Neutral	Neutral	Neutral	NO
rs777745739	A122P	Neutral	Neutral	Neutral	Disease	NO
rs749030012	K124N	Neutral	Neutral	Neutral	Neutral	NO
rs770957246	V125L	Neutral	Neutral	Neutral	Neutral	NO
rs780319178	R127W	Neutral	Deleterious	Neutral	Disease	NO
rs774148767	R127Q	Neutral	Neutral	Neutral	Neutral	NO
rs774148767	R127L	Neutral	Deleterious	Neutral	Neutral	NO
rs371404459	D128E	Neutral	Neutral	Neutral	Neutral	NO
	S129I	Neutral	Neutral	Neutral	Neutral	NO
rs371470325	S129R	Neutral	Neutral	Neutral	Neutral	NO
rs79566395	V130M	Neutral	Neutral	Neutral	Neutral	NO
rs763670499	R132W	Neutral	Deleterious	Neutral	Disease	NO
rs773581407	R132Q	Neutral	Neutral	Neutral	Neutral	NO
rs763215748	L133P	neutral	Deleterious	Pathogenic	Disease	YES	0.31	Decrease	3	Buried
rs867690929	Q136K	Neutral	Neutral	Neutral	Neutral	NO
rs866484335	L137M	Damaging	Neutral	Neutral	Neutral	NO
rs751982388	L137P	Damaging	Deleterious	Neutral	Disease	YES	-0.26	Decrease	5	Buried
	R138S	Demaging	Deleterious	Neutral	Disease	Yes	-1.18	Decrease	9	Exposed
rs75726972	S139R	Neutral	Neutral	Neutral	Disease	NO
rs369349857	A140T	Neutral	Neutral	Neutral	Neutral	NO
rs372714725	L142V	Neutral	Neutral	Neutral	Neutral	NO
rs778124649	A145P	Neutral	Neutral	Neutral	Disease	NO
rs34056604	R147Q	Neutral	Neutral	Neutral	Neutral	NO
	E148D	Demaging	Deleterious	Neutral	Disease	yes	-0.65	Decrease	7	Exposed
rs565072051	V151G	Neutral	Neutral	Neutral	Neutral	NO
rs771956076	K153Q	Damaging	Deleterious	Neutral	Disease	YES	-0.65	Decrease	4	Exposed
rs778603926	A156T	Neutral	Neutral	Neutral	Disease	NO
	L166F	Damaging	Deleterious	Pathogenic	Neutral	YES	0.61	Decrease	6	Buried
rs375004104	V170M	Damaging	Deleterious	Neutral	Disease	YES	-0.98	Decrease	5	Buried
rs192460764	R172W	Neutral	Deleterious	Neutral	Disease	NO
rs768124706	R172Q	Neutral	Neutral	Neutral	Disease	NO
rs781506138	R175W	Neutral	Deleterious	Neutral	Disease	NO
rs557880890	Q181H	Neutral	Neutral	Neutral	Disease	NO
rs747781883	R183W	Neutral	Neutral	Neutral	Neutral	NO
rs759926768	R185Q	Neutral	Neutral	Neutral	Disease	NO
rs772769447	R190K	Damaging	Neutral	Neutral	Neutral	NO
rs545749232	A194V	Neutral	Neutral	Neutral	Neutral	NO
rs780602418	A195V	Neutral	Deleterious	Neutral	Neutral	NO
rs563748626	L196F	Damaging	Neutral	Neutral	Neutral	NO
rs866883516	P197Q	Damaging	Neutral	Neutral	Disease	NO
rs777473393	A198D	Neutral	Neutral	Neutral	Disease	NO

## Sheet: SNPs cancer
Table S3: Details of high risk SNPs in ANGPTL3 and ANGPTL8 that cause cancer.
ANGPTL3
Mutation ID (COSM)	Primary Site	Residue	Position	Genome Position	Somatic Status	Instances
COSM3491638	skin	L29I	29	1:62597651-62597651 c.85C>A	Confirmed somatic variant	1
COSM4433031	oesophagus	G54R	54	1:62597726-62597726 c.160G>C	Confirmed somatic variant	1
COSM464850	kidney	L57H	57	1:62597736-62597736 c.170T>A	Confirmed somatic variant	1
COSM3805723	breast	L85I	85	1:62597819-62597819 c.253C>A	Confirmed somatic variant	1
COSM1639934	stomach	E94Q	94	1:62597846-62597846 c.280G>C	Confirmed somatic variant	1
COSM1602610	liver	S126G	126	1:62597942-62597942 c.376A>G	Reported in another cancer sample as somatic	2
COSM426558	breast	F167S	167	1:62598700-62598700 c.500T>C	Confirmed somatic variant	1
COSM1316134	haematopoietic_and_lymphoid_tissue	N173K	173	1:62598719-62598719 c.519T>G	Confirmed somatic variant	1
COSM1316133	haematopoietic_and_lymphoid_tissue	N173H	173	1:62598717-62598717 c.517A>C	Confirmed somatic variant	1
COSM911400	endometrium	D184E	184	1:62598752-62598752 c.552C>A	Confirmed somatic variant	1
COSM4009257	stomach	H193N	193	1:62598777-62598777 c.577C>A	Confirmed somatic variant	1
COSM681539	lung	I196K	196	1:62598787-62598787 c.587T>A	Confirmed somatic variant	1
COSM3805724	breast	E198Q	198	1:62598792-62598792 c.592G>C	Confirmed somatic variant	1
COSM3985182	kidney	I214N	214	1:62601116-62601116 c.641T>A	Confirmed somatic variant	1
COSM414823	urinary_tract	S217C	217	1:62601125-62601125 c.650C>G	Confirmed somatic variant	1
COSM4144135	thyroid	F228S	228	1:62601158-62601158 c.683T>C	Confirmed somatic variant	1
COSM4144136	thyroid	L229I	229	1:62601160-62601160 c.685C>A	Confirmed somatic variant	1
COSM4843970	cervix	L231F	231	1:62601168-62601168 c.693G>C	Confirmed somatic variant	1
COSM3711919	upper_aerodigestive_tract	E233K	233	1:62601172-62601172 c.697G>A	Confirmed somatic variant	2
COSM681537	lung	F295L	295	1:62602332-62602332 c.883T>C	Confirmed somatic variant	1
COSM464851	kidney	T298A	298	1:62602341-62602341 c.892A>G	Confirmed somatic variant	1
COSM911405	endometrium	L309F	309	1:62602374-62602374 c.925C>T	Confirmed somatic variant	1
COSM3491639	skin	K319M	319	1:62603993-62603993 c.956A>T	Confirmed somatic variant	1
COSM1667594	large_intestine	R332L	332	1:62604032-62604032 c.995G>T	Confirmed somatic variant	1
COSM167104	large_intestine	R332Q	332	1:62604032-62604032 c.995G>A	Confirmed somatic variant	1
COSM4433032	oesophagus	S348C	348	1:62604080-62604080 c.1043C>G	Confirmed somatic variant	1
COSM4520510	skin	H354P	354	1:62604098-62604098 c.1061A>C	Confirmed somatic variant	1
COSM4661519	large_intestine	T359M	359	1:62604113-62604113 c.1076C>T	Confirmed somatic variant	1
COSM1748549	urinary_tract	L362V	362	1:62604121-62604121 c.1084C>G	Confirmed somatic variant	2
COSM911408	endometrium	A364V	364	1:62604128-62604128 c.1091C>T	Confirmed somatic variant	1
COSM4009258	stomach	N371S	371	1:62604149-62604149 c.1112A>G	Confirmed somatic variant	1
COSM1721474	NS	G409R	409	1:62604659-62604659 c.1225G>A	Confirmed somatic variant	2
COSM4922336	liver	K416T	416	1:62604681-62604681 c.1247A>C	Confirmed somatic variant	1
COSM4009259	stomach	S433P	433	1:62604731-62604731 c.1297T>C	Confirmed somatic variant	1
COSM193776	large_intestine	Q437K	437	1:62604743-62604743 c.1309C>A	Confirmed somatic variant	1
ANGPTL8
Mutation ID (COSM)	Primary Site	Residue	Position	Genome Position	Somatic Status	Instances	Region
COSM990845	endometrium	W10C	10	19:11239667-11239667 c.30G>T	Confirmed somatic variant	1
COSM1611534	liver	M14L	14	19:11239677-11239677 c.40A>C	Reported in another cancer sample as somatic	2
COSM3692355	large_intestine	P23L	23	19:11239705-11239705 c.68C>T	Confirmed somatic variant	1
COSM4074112	stomach	G26S	26	19:11239713-11239713 c.76G>A	Confirmed somatic variant	1
COSM4534859	skin	G71D	71	19:11239849-11239849 c.212G>A	Confirmed somatic variant	1
COSM3378608	pancreas	R72S	72	19:11239851-11239851 c.214C>A	Confirmed somatic variant	1
COSM1725393	liver	Q79L	79	19:11239873-11239873 c.236A>T	Confirmed somatic variant	1
COSM3692356	large_intestine	R85W	85	19:11239890-11239890 c.253C>T	Confirmed somatic variant	1
COSM4964648	pancreas	R85Q	85	19:11239891-11239891 c.254G>A	Confirmed somatic variant	1
COSM3742727	liver	S94R	94	19:11239919-11239919 c.282C>G	Confirmed somatic variant	1
COSM4935936	liver	S129I	129	19:11240223-11240223 c.386G>T	Confirmed somatic variant	1
COSM438544	breast	R138S	138	19:11240251-11240251 c.414G>T	Confirmed somatic variant	1
COSM4805428	liver	E148D	148	19:11240281-11240281 c.444A>C	Confirmed somatic variant	1
